# Supplementary material for: Impact of a Scalable, Multi-Campus “Foodprint” Seminar on College Students’ Dietary Intake and Dietary Carbon Footprint
Source: Nutrients. 2020 Sep 22;12(9):2890. doi: 10.3390/nu12092890 (PMC7551495; doi:10.3390/nu12092890)
Supplement: Supplementary file 1 [file nutrients-12-02890-s001.zip]

Archive with 4 entries (4 files):
- Foodprint S1.docx
- Foodprint S2.xlsx
- Foodprint S3.docx
- Foodprint S4.docx
