# Supplementary material for: Impact of a Scalable, Multi-Campus “Foodprint” Seminar on College Students’ Dietary Intake and Dietary Carbon Footprint
Source: Nutrients. 2020 Sep 22;12(9):2890. doi: 10.3390/nu12092890 (PMC7551495; doi:10.3390/nu12092890)
Supplement: Supplementary file 1 [file nutrients-12-02890-s001.zip › Foodprint S2.xlsx]

## Sheet: FFQ Frequency Conversions
Frequency	Serving/wk	Serving/day
Never/rarely	0	0
Once/month	0.252	0.036
Twice/month	0.497	0.071
Once/week	1.001	0.143
Twice/week	2.002	0.286
Few times/week	3.003	0.429
5-6 times/week	5.502	0.786
Once/day	7	1
Twice/day	14	2
Several times/day	21	3

## Sheet: Kcal, g, protein, CO2
Food item	g/serving	g CO2-eq/g	g CO2-eq/serving	kcal/serving	protein/g	protein/serving	CO2 Reference	CO2 Notes
fruittemp	140	0.34	47.6	72	0.0075	1.05	Jay et al. (2019)
fruittrop	177	0.86	152.22	119	0.0116	2.0532	Jay et al. (2019)
fruitjuice	240	1.03	247.2	110	0.00829167	1.99	Heller & Keoleian (2014)
veggreen	85	0.412	35.02	25	0.0235294	2	Heller & Keoleian (2014)	Average of available green veg
vegother	85	0.73	62.05	25	0.0235294	2	Heller & Keoleian (2014)	All fresh veg
fries	85	0.92	78.2	130	0.0235294	2	Jay et al. (2019)
vegjuice	240	0.73	175.2	67	0.0085	2.04	Heller & Keoleian (2014)	All fresh veg
poultry	110	5.05	555.5	114	0.2	22	Heller & Keoleian (2014)
ruminant	110	40.2	4422	273	0.322727	35.5	Nijdam et al. (2012)	Typical US beef production
pork	110	6.87	755.7	118	0.178636	19.65	Heller & Keoleian (2014)
fish	110	3.83	421.3	121	0.2019	22.209	Heller & Keoleian (2014)
seafood	110	7.925	871.75	110	0.142857	15.7143	Heller & Keoleian (2014)
eggs	50	3.54	177	78	0.1258	6.29	Heller & Keoleian (2014)
nutbutter	32	1.555	49.76	210	0.25	8	Heller & Keoleian (2014)	Average peanuts and tree nuts
lentils	35	0.78	27.3	115	0.237714	8.32	Heller & Keoleian (2014)	Legumes
tofu	85	1.5	127.5	80	0.0941176	8	Jay et al. (2019)
beans	35	0.78	27.3	119	0.22	7.7	Heller & Keoleian (2014)	Legumes
nutseed	23.3333	1.05	24.5	133.333	0.203571	4.75	Heller & Keoleian (2014)
altmeat	110	1.5	165	172	0.133273	14.66	Jay et al. (2019)
milk	240	1.34	321.6	139	0.0417083	10.01	Heller & Keoleian (2014)
yogurt	170	2.02	343.4	105	0.0332941	5.66	Heller & Keoleian (2014)
cheese	28	9.78	273.84	110	0.25	7	Heller & Keoleian (2014)	Total cheese
soymilk	240	0.7	168	100	0.0291667	7	Jay et al. (2019)
almondmilk	240	0.7	168	101	0.00420833	1.01	Jay et al. (2019)
altdairy	28	0.7	19.6	60	0.25	7	Jay et al. (2019)
bread	67.5	0.58	39.15	174	0.0937037	6.325	Heller & Keoleian (2014)	Wheat flour
bagels	110	0.58	63.8	239	0.0707273	7.78	Heller & Keoleian (2014)	Wheat flour
rice	45	1.14	51.3	160	0.0666667	3	Heller & Keoleian (2014)
tortillas	55	0.595	32.725	140.5	0.0479091	2.635	Heller & Keoleian (2014)	Average corn and wheat flour
pasta	55	0.58	31.9	210	0.145455	8	Heller & Keoleian (2014)	Wheat flour
cereal	41	2.97	121.77	155	0.0609756	2.5	Drewnowski et al. (2015)	Breakfast cereals
grains	45	0.58	26.1	160	0.133333	6	Heller & Keoleian (2014)	Average grain products
ssb	240	2.84	681.6	135	0	0	Drewnowski et al. (2015)	Soft drinks
ssbdiet	240	2.84	681.6	0	0	0	Drewnowski et al. (2015)	Soft drinks
coffee	1	23	23	0	0	0	Jay et al. (2019)
tea	1	23	23	0	0	0	Jay et al. (2019)
sweets	55.5	3.26	180.93	180.333	0.0366366	2.03333	Drewnowski et al. (2015)	Cakes and pastries
snacks	45	1.16	52.2	218.667	0.0654074	2.94333	Drewnowski et al. (2015)	Chips and snacks
bottledwater	0		586	0	0	0	Jay et al. (2019)
Note: Nutrient data from USDA Food Composition Database, assuming standard serving sizes (https://fdc.nal.usda.gov/)
